# Supplementary material for: Visceral fat area measured with computed tomography does not predict postoperative course in Crohn´s disease patients
Source: PLoS One. 2018 Aug 22;13(8):e0202220. doi: 10.1371/journal.pone.0202220 (PMC6104989; doi:10.1371/journal.pone.0202220)
Supplement: S1 File — (XLSX) [file pone.0202220.s001.xlsx]

## Sheet: test
patient no	open1_lap.ass.2_conversion3	age	Sex	Stenosis	Fistel	Inflammatory_mass	Abscess	acute1elective2	Height	BMI	SimpleComplex_resection	ClavienScore	TNF	ViscArea	Azathioprine	Corticosteroids	primary_resection	Malignancy
1	2	56.5	m	1	0	0	0	2	171	29.0688	1	0	0	236.7	0	1	0	0
2	1	47.4	w	1	0	1	0	2	160	33.2031	2	0	0	206.3	0	0	0	0
3	2	29.3	m	2	1	1	0	2	183	40.6103	2	0	0	258.6	0	1	0	0
4	2	50.8	w	1	0	0	0	2	160	34.375	1	0	0	189.2	0	0	1	0
5	2	37.5	w	1	1	0	0	2	161	32.4062	1	1	0	177.6	0	0	0	0
6	1	53.2	m	1	1	0	1	2	170	24.9135	1	0	0	186.6	0	1	0	0
7	2	36.5	m	0	2	1	0	2	177	34.1537	1	0	0	171.6	0	0	0	0
8	3	56.1	m	1	0	1	1	2	180	26.8519	1	0	0	176.6	0	0	0	0
9	1	36.4	m	1	2	1	1	2	172	25.3515	1	0	0	145.3	0	0	1	0
10	3	59	m	1	0	0	0	2	185	23.9591	1	0	0	161.4	0	1	1	0
11	1	38.3	m	1	0	1	0	1	169	28.0102	2	0	0	114	0	0	0	1
12	1	61.1	m	0	1	1	1	2	175	19.5918	1	0	0	115.1	1	1	1	0
13	2	60.1	w	0	2	1	0	2	157	25.1532	1	0	0	89.6	0	0	0	0
14	3	44.7	m	2	2	1	0	2	182	24.1517	1	0	0	113.6	0	1	0	0
15	2	37.6	w	1	0	0	0	2	167	23.6652	1	0	0	85.3	1	0	1	0
16	2	44.5	m	1	0	0	1	2	177	25.2163	1	0	0	88	1	0	0	0
17	2	37.9	m	1	1	1	0	2	160	22.2656	1	0	0	71.9	0	0	1	0
18	1	36.3	m	0	0	0	0	2	186	21.6788	1	3	0	96.2	0	0	1	1
19	2	47.7	m	2	0	0	0	2	170	17.647	1	3	0	76.2	0	0	0	0
20	1	43.4	m	2	0	0	0	2	168	19.8413	1	0	0	65.6	0	0	1	0
21	2	46.7	w	2	0	0	0	2	175	26.7755	2	1	0	65.2	0	0	0	0
22	2	36.5	m	0	2	1	0	2	178	24.6181	1	0	0	66.5	0	0	0	0
23	1	69.8	w	2	0	0	0	1	163	19.1953	1	0	0	51.5	0	0	0	0
24	2	31.2	w	1	1	0	1	2	168	22.3214	1	0	0	52.8	0	0	0	0
25	2	41.2	m	1	0	0	0	2	180	23.4568	1	0	0	59.1	0	0	0	0
26	2	44.2	w	1	2	1	0	2	170	26.2976	1	0	0	52.7	0	1	0	0
27	1	50.2	w	1	1	1	0	2	170	21.1073	1	0	0	52.7	1	0	1	0
28	2	37	m	1	0	1	0	2	179	21.2228	1	0	0	57.5	1	0	1	0
29	2	50.1	m	1	0	0	0	2	182	25.6612	1	2	0	59.1	0	0	0	0
30	2	36.5	m	1	1	0	0	2	183	19.708	2	0	0	56.6	0	0	0	0
31	1	42	w	2	1	0	1	2	156	23.833	1	0	0	39.2	0	1	1	0
32	2	48.1	m	1	1	1	1	2	163	20.7008	1	0	0	41.8	0	0	0	0
33	2	19.9	m	0	0	1	1	2	179	23.4075	1	0	0	49.8	0	0	0	0
34	1	59.5	w	1	0	0	0	2	160	17.9688	1	3	0	38.8	0	0	0	0
35	2	19.9	m	1	0	1	1	2	175	18.9388	1	0	0	45.5	1	1	0	0
36	2	56.1	m	1	2	1	0	2	166	21.4109	1	0	0	40.8	0	0	0	0
37	1	26.9	m	1	2	0	1	2	178	22.0932	2	0	0	46.5	0	0	0	0
38	1	37.4	m	2	0	0	0	2	178	20.8307	2	3	0	45.6	0	0	1	0
39	3	56.2	w	1	1	1	0	2	163	21.4536	1	3	0	37.5	0	0	0	0
40	1	38.6	w	0	1	0	1	2	158	18.8271	1	0	0	34.2	1	0	1	0
41	2	22.4	m	1	0	0	0	1	184	23.0388	1	0	0	45.6	0	0	0	0
42	1	37.6	w	2	0	0	0	2	162	19.8141	2	1	0	34.8	1	0	1	0
43	2	23.2	m	0	2	0	1	2	184	22.448	2	1	0	44.1	1	1	0	0
44	2	35.2	m	1	0	0	0	2	186	23.1241	1	0	0	44.2	0	0	0	0
45	2	29	w	0	1	1	0	2	161	19.2894	1	0	0	33	0	1	0	0
46	2	23.2	m	1	1	0	0	2	180	22.5309	1	0	0	40.4	0	0	0	0
47	1	35.7	w	1	1	0	1	2	172	26.7036	2	1	0	35.3	0	0	1	0
48	1	25.1	m	1	1	1	0	1	183	24.7843	1	0	0	39.8	0	0	1	0
49	2	27.8	w	1	2	1	0	2	166	18.1449	1	0	0	32.5	0	0	0	0
50	1	22.7	w	1	1	0	1	1	170	21.1073	1	0	0	33.6	0	0	1	0
51	2	22.5	w	2	1	1	0	2	170	20.7612	1	0	0	32.8	1	1	0	0
52	2	27.2	w	0	1	0	1	2	173	22.0522	1	0	0	31.2	1	0	1	0
53	2	28.4	m	1	1	1	0	1	190	20.7756	1	2	0	35.6	0	1	1	0
54	1	44.9	w	2	0	1	0	2	161	22.7615	1	0	0	24.7	1	0	1	0
55	1	35.1	m	0	2	1	1	2	179	21.847	1	0	0	27.9	0	0	0	0
56	2	53	m	2	0	0	0	2	174	23.4509	2	0	0	24.3	0	0	0	0
57	2	31.8	w	1	0	0	0	2	163	18.8189	1	0	0	20.6	1	0	0	0
58	3	30.9	m	0	1	1	0	2	180	21.6049	1	0	0	25.1	0	0	0	0
59	2	23	m	0	0	1	1	1	192	22.5152	1	0	0	27.1	0	0	0	0
60	2	50	w	1	0	0	0	2	168	18.424	1	0	0	19.8	0	0	1	0
61	1	24.5	m	0	0	1	1	2	170	20.7612	1	2	0	16.4	1	0	1	0
62	2	39.8	m	1	0	0	0	2	183	19.1108	1	0	0	18.5	1	0	1	0
63	2	38.5	w	1	0	1	0	2	150	20	1	0	0	12.1	0	0	0	0
64	2	32.1	w	1	1	1	0	2	161	16.2031	2	0	0	11.3	0	1	0	0
65	1	38.6	m	2	2	1	0	1	193	22.8194	1	0	0	15.6	0	0	1	0
66	1	47.8	w	1	1	1	0	2	163	18.8189	1	0	0	11	0	0	1	0
67	1	24.2	m	1	0	1	1	2	175	17.9592	1	0	0	12.5	0	0	1	0
68	1	63.4	w	0	2	1	1	2	167	17.5697	2	0	0	11	0	1	0	0
69	1	57.3	w	1	1	0	0	2	170	17.9931	1	0	0	11.3	0	0	1	0
70	2	45.4	w	1	1	0	0	2	173	19.0451	1	3	0	11.1	0	0	0	0
71	1	38.6	w	2	0	0	0	2	177	18.8324	1	0	0	10.5	0	0	1	0
72	2	32.7	m	1	1	1	0	2	190	19.3906	1	0	0	11.8	0	1	0	0
73	1	66.3	w	1	0	0	0	2	160	17.5781	1	0	0	7.9	0	0	1	1
74	2	24.4	m	1	1	1	0	2	192	20.3451	1	0	0	10.6	0	0	0	0
75	2	27.5	m	2	0	0	0	2	171	19.4932	1	0	0	8.4	0	0	0	0
76	2	27.2	w	0	0	1	0	2	168	18.0697	1	0	0	8.1	0	0	0	0
77	1	38.8	m	1	1	1	1	2	180	21.6049	2	0	0	9.2	1	0	1	0
78	2	26	m	1	0	0	0	2	186	17.054	2	0	0	9.7	0	0	1	0
79	1	27.1	m	1	0	0	0	1	160	19.5312	1	0	0	6.6	1	0	0	1
80	2	25.7	m	0	0	1	0	2	180	18.2099	1	0	0	7.5	0	0	0	0
81	2	36.3	w	1	0	0	0	2	162	21.7193	1	0	0	5.1	1	0	1	0
82	2	22.9	w	1	0	0	0	2	168	18.424	1	0	0	5.2	0	0	0	0
83	1	43.5	w	1	0	0	0	2	167	20.4382	1	0	0	4.6	0	0	1	0
84	2	41.4	m	1	0	0	0	2	185	22.206	1	3	0	5.3	1	0	1	0
85	2	20.7	w	1	0	0	0	1	164	17.1029	1	0	0	4	0	0	0	0
86	3	25.8	w	0	0	1	0	1	173	16.7062	1	0	0	4	0	0	0	0
87	2	24.2	m	1	2	1	0	2	180	21.6049	1	0	0	4.3	0	0	0	0
88	2	26.3	m	1	1	1	0	2	179	18.4139	1	2	0	3.4	0	0	0	0
89	1	39.8	w	1	0	0	0	2	176	21.3068	1	0	0	2.7	0	0	1	0
90	2	19.7	w	1	0	0	0	2	160	17.5781	1	2	0	1.5	0	0	0	0
91	2	19.3	m	1	2	1	0	2	190	15.7895	1	0	0	2.1	0	0	0	0
92	2	50.4	w	1	0	0	0	2	160	17.5781	1	0	0	1.3	0	0	0	0
93	2	22.8	m	1	1	1	0	2	165	16.5289	1	0	0	0.9	0	0	0	0
94	2	35.4	m	0	1	0	0	2	182	16.6043	1	1	0	0.8	0	0	0	0
95	2	26.9	w	1	0	0	1	2	167	13.984	1	2	0	0.6	0	0	1	0
